# Supplementary material for: Generating property-matched decoy molecules using deep learning
Source: Bioinformatics. 2021 Feb 3;37(15):2134–41. doi: 10.1093/bioinformatics/btab080 (PMC8352508; doi:10.1093/bioinformatics/btab080)
Supplement: btab080_Supplementary_Data [file btab080_supplementary_data.zip]

Archive with 2 entries (2 files):
- SI_Generating_Property-Matched_Decoy_Molecules_Using_Deep_Learning.pdf
- SI_per_target_results.zip
